# Supplementary material for: Inhibition of DNA Repair by Inappropriate Activation of ATM, PARP, and DNA-PK with the Drug Agonist AsiDNA
Source: Cells. 2022 Jul 8;11(14):2149. doi: 10.3390/cells11142149 (PMC9320633; doi:10.3390/cells11142149)
Supplement: Supplementary file 1 [file cells-11-02149-s001.zip]

Archive with 1 entries (1 files):
- cells-1706795-supplementary.pdf
